# Supplementary material for: Population genomic signatures of the oriental fruit moth related to the Pleistocene climates
Source: Commun Biol. 2022 Feb 17;5:142. doi: 10.1038/s42003-022-03097-2 (PMC8854661; doi:10.1038/s42003-022-03097-2)
Supplement: Supplementary file 4 — Supplementary Data 1 [file 42003_2022_3097_MOESM4_ESM.xlsx]

## Sheet: Sheet1
Supplementary Data 1 Genes on the inverted regions of Grapholita molesta (Busck)
Chromosome	Gene	Preferred name	Description
chr05	gm_10392-RA		Starch binding domain
chr05	gm_10393-RA	PNUTS	metal ion binding. It is involved in the biological process described with transcription, DNA-templated
chr05	gm_10395-RA		Calcium-selective channel required to prevent calcium stores from overfilling
chr05	gm_10396-RA		FAD dependent oxidoreductase
chr05	gm_10397-RA		Helicase associated domain (HA2) Add an annotation
chr24	gm_38830-RA		Immunoglobulin C-2 Type
chr24	gm_38833-RA		Deoxyhypusine synthase
chr24	gm_38837-RA
chr24	gm_38839-RA		protein serine threonine kinase activity. It is involved in the biological process described with protein phosphorylation
chr24	gm_38841-RA		Kinase-like
chr24	gm_38844-RA
chr24	gm_38848-RA
chr24	gm_38850-RA		Transposase IS4
chr24	gm_38853-RA	hrg	Poly(A) polymerase central domain
chr24	gm_38854-RA		Zinc finger, C2H2 type
chr24	gm_38855-RA		Zinc finger, C2H2 type
chr24	gm_40260-RA		Galactose mutarotase-like
chr24	gm_38860-RA		Macro domain
chr24	gm_38870-RA
chr24	gm_38871-RA	tsr	Actin depolymerisation factor/cofilin -like domains
chr24	gm_38872-RA		7 transmembrane receptor (Secretin family)
chr24	gm_38873-RA		Leucine-rich repeats, outliers
chr24	gm_38874-RA		Putative adipose-regulatory protein (Seipin)
chr24	gm_38875-RA		Leucyl-tRNA synthetase, Domain 2
chr24	gm_38877-RA		zinc finger
chr24	gm_38878-RA		Lysosome-associated membrane glycoprotein (Lamp)
chr24	gm_38880-RA	Six4	Transcriptional regulator, SIX1, N-terminal SD domain
chr24	gm_38881-RA	Atg6	Autophagy protein Apg6
chr24	gm_38886-RA		Pao retrotransposon peptidase
chr24	gm_38894-RA		Divergent CRAL/TRIO domain
chr24	gm_38895-RA
chr24	gm_38896-RA		Trypsin-like serine protease
chr24	gm_38903-RA	SPR	receptor activity. It is involved in the biological process described with G-protein coupled receptor signaling pathway
chr24	gm_38907-RA	SPR	Serpentine type 7TM GPCR chemoreceptor Srw
chr24	gm_38910-RA		Required for proper 34S pre-rRNA processing and 60S ribosome subunit assembly
chr24	gm_38911-RA		Calpain-like thiol protease family.
chr24	gm_38912-RA		Calpain-like thiol protease family.
chr24	gm_38913-RA
chr24	gm_38917-RA
chr24	gm_38918-RA
chr24	gm_38919-RA
chr24	gm_38921-RA
chr24	gm_38923-RA		Calcium ion binding
chr24	gm_38922-RA
chr24	gm_38924-RA		Putative DNA-binding (bihelical) motif predicted to be involved in chromosomal organisation
chr24	gm_38927-RA
chr24	gm_38928-RA	copd	Adaptor complexes medium subunit family
chr24	gm_38930-RA		PPPDE putative peptidase domain
chr24	gm_38931-RA
chr24	gm_38932-RA
chr24	gm_38933-RA		GTP cyclohydrolase I
chr24	gm_38935-RA		Proton-coupled amino acid transporter
chr24	gm_38936-RA		CD80-like C2-set immunoglobulin domain
chr24	gm_38939-RA		Enoyl-CoA hydratase/isomerase
chr24	gm_38940-RA	Spred	WH1 domain
chr24	gm_38941-RA		Immunoglobulin like
chr24	gm_40263-RA		DDE superfamily endonuclease
chr24	gm_38945-RA		Scavenger mRNA decapping enzyme (DcpS) N-terminal
chr24	gm_38954-RA		positive regulation of basement membrane assembly involved in embryonic body morphogenesis
chr24	gm_38955-RA		positive regulation of basement membrane assembly involved in embryonic body morphogenesis
chr24	gm_38959-RA		Trypsin-like serine protease
chr24	gm_38960-RA
chr24	gm_40266-RA		Trypsin-like serine protease
chr24	gm_40268-RA		Trypsin-like serine protease
chr24	gm_38964-RA
chr24	gm_40270-RA		Insect cuticle protein
chr24	gm_38966-RA		Structural constituent of cuticle
