# Supplementary material for: Population genomic signatures of the oriental fruit moth related to the Pleistocene climates
Source: Commun Biol. 2022 Feb 17;5:142. doi: 10.1038/s42003-022-03097-2 (PMC8854661; doi:10.1038/s42003-022-03097-2)
Supplement: Supplementary file 5 — Supplementary Data 2 [file 42003_2022_3097_MOESM5_ESM.xlsx]

## Sheet: Sheet1
Supplementary Data 2 Annotation of outlier genes potentially involved in northward dispersal and endemicity of SCCD population.
Type	Chromosome	Gene	Preferred_name	Description
Endemicity of SCCD	neo-Z	gm_00740-RA		Bromodomain extra-terminal - transcription regulation
	neo-Z	gm_00742-RA		Leucine-rich repeat-containing protein
	neo-Z	gm_00743-RA		Belongs to the 1-acyl-sn-glycerol-3-phosphate acyltransferase family
	neo-Z	gm_00785-RA	C3G	Guanine nucleotide exchange factor for Ras-like small GTPases
	neo-Z	gm_00809-RA		F-box-like
	neo-Z	gm_00811-RA		Ras family
	neo-Z	gm_00812-RA	SRPN10	SERine Proteinase INhibitors
	neo-Z	gm_01125-RA		E2F/DP family winged-helix DNA-binding domain
	neo-Z	gm_01128-RA		negative regulation of peptidyl-cysteine S-nitrosylation
	neo-Z	gm_02219-RA	Clk	activity. It is involved in the biological process described with regulation of transcription, DNA-templated
	neo-Z	gm_02224-RA	Ndufb7	NADH-ubiquinone oxidoreductase B18 subunit (NDUFB7)
	neo-Z	gm_02225-RA		ABC transporter transmembrane region
	chr2	gm_04936-RA		Peroxin-3
	chr2	gm_04939-RA		Fucosyltransferase, N-terminal
	chr2	gm_04941-RA		nucleic acid binding
	chr2	gm_04942-RA		nucleic acid binding
	chr2	gm_04943-RA
	chr2	gm_04945-RA		SOS response associated peptidase (SRAP)
	chr2	gm_04946-RA		25S rRNA (adenine(2142)-N(1))-methyltransferase, Bmt2
	chr2	gm_04950-RA		Histone acetyl transferase HAT1 N-terminus
	chr5	gm_10390-RA		Adenomatous polyposis coli tumour suppressor protein
	chr5	gm_10391-RA		Domain of unknown function (DUF4481)
	chr5	gm_10392-RA		Starch binding domain
	chr5	gm_10393-RA	PNUTS	metal ion binding. It is involved in the biological process described with transcription, DNA-templated
	chr5	gm_10396-RA		FAD dependent oxidoreductase
	chr5	gm_10397-RA		Helicase associated domain (HA2) Add an annotation
	chr6	gm_12738-RA		Cytochrome P-450
	chr6	gm_12739-RA		Cytochrome P-450
	chr8	gm_15283-RA	DNAH3	microtubule motor activity. It is involved in the biological process described with microtubule-based movement
	chr8	gm_15285-RA
	chr7	gm_17382-RA		Amiloride-sensitive sodium channel
	chr7	gm_17384-RA
	chr17	gm_22612-RA		The proteasome is a multicatalytic proteinase complex which is characterized by its ability to cleave peptides with Arg, Phe, Tyr, Leu, and Glu adjacent to the leaving group at neutral or slightly basic pH
	chr17	gm_22613-RA		Major Facilitator Superfamily
	chr17	gm_22614-RA		K02A2.6-like
	chr17	gm_22617-RA	Use1	Membrane fusion protein Use1
	chr13	gm_24292-RA
	chr9	gm_26200-RA		Peptidase family M1 domain
	chr16	gm_31557-RA		Single domain von Willebrand factor type C
	chr22	gm_34205-RA		Gaa1-like, GPI transamidase component
	chr22	gm_34206-RA		Sugar (and other) transporter
	chr22	gm_34210-RA		Sugar (and other) transporter
Northward dispersal	neo-Z	gm_00841-RA		LITAF-like zinc ribbon domain
	chr10	gm_29461-RA
	chr10	gm_29463-RA
	chr10	gm_29709-RA
	chr11	gm_14082-RA		Serine aminopeptidase, S33
	chr11	gm_14084-RA		Serine aminopeptidase, S33
	chr11	gm_39640-RA	Cht3	Glyco_18
	chr11	gm_39641-RA	Cht3	Glyco_18
	chr13	gm_24097-RA		CPSF A subunit region
	chr13	gm_24100-RA
	chr13	gm_24101-RA		component of the eukaryotic translation initiation factor 3 (eIF-3) complex, which is involved in protein synthesis of a specialized repertoire of mRNAs and, together with other initiation factors, stimulates binding of mRNA and methionyl-tRNAi to the 40S ribosome. The eIF-3 complex specifically targets and initiates translation of a subset of mRNAs involved in cell proliferation
	chr13	gm_24104-RA		DNA mismatch repair protein, C-terminal domain
	chr13	gm_24105-RA	l(2)09851	Histone-binding protein RBBP4 or subunit C of CAF1 complex
	chr13	gm_24235-RA
	chr14	gm_19439-RA		It is involved in the biological process described with signal transduction
	chr14	gm_19443-RA	AIF	Apoptosis-inducing factor, mitochondrion-associated, C-term
	chr14	gm_20168-RA		It is involved in the biological process described with carbohydrate metabolic process
	chr14	gm_20169-RA		It is involved in the biological process described with carbohydrate metabolic process
	chr15	gm_27055-RA
	chr15	gm_27109-RA		Amidase
	chr15	gm_27441-RA
	chr15	gm_27443-RA		Uncharacterised conserved protein (DUF2369)
	chr15	gm_27445-RA		oxidation-reduction process
	chr15	gm_27447-RA		C2H2 type zinc-finger (2 copies)
	chr15	gm_39963-RA
	chr17	gm_22751-RA		VRR_NUC
	chr19	gm_18428-RA		Insect allergen related repeat, nitrile-specifier detoxification
	chr19	gm_19147-RA		Belongs to the amiloride-sensitive sodium channel (TC 1.A.6) family
	chr2	gm_04156-RA		Fibronectin type 3 domain
	chr2	gm_04901-RA	SRPN12	SERine Proteinase INhibitors
	chr2	gm_04902-RA		cell division
	chr2	gm_04903-RA	SRPN17	SERine Proteinase INhibitors
	chr2	gm_04904-RA		Sugar (and other) transporter
	chr2	gm_05009-RA	Cdc37	Cdc37 C terminal domain
	chr2	gm_05015-RA		Mitochondrial carrier protein
	chr20	gm_33625-RA
	chr21	gm_28125-RA		AMP-binding enzyme C-terminal domain
	chr21	gm_28128-RA		AMP-binding enzyme C-terminal domain
	chr21	gm_28134-RA		AMP-binding enzyme C-terminal domain
	chr21	gm_28814-RA		Belongs to the peptidase S1 family
	chr21	gm_28816-RA		endopeptidase activity. It is involved in the biological process described with proteolysis
	chr23	gm_37229-RA		Sugar (and other) transporter
	chr23	gm_37231-RA		Ribonuclease H protein
	chr28	gm_35867-RA		Scavenger mRNA decapping enzyme C-term binding
	chr5	gm_39516-RA
	chr6	gm_11502-RA
	chr6	gm_11504-RA		Pfam:DUF2305
	chr6	gm_11508-RA		WD40 repeats
	chr6	gm_12183-RA		AMP-binding enzyme C-terminal domain
	chr6	gm_12332-RA
	chr6	gm_12338-RA		Cytoplasmic tRNA 2-thiolation protein 2
	chr6	gm_12339-RA		ER-Golgi trafficking TRAPP I complex 85 kDa subunit
	chr6	gm_12342-RA		ER-Golgi trafficking TRAPP I complex 85 kDa subunit
	chr9	gm_25318-RA		Belongs to the peptidase C1 family
