# Supplementary material for: Population genomic signatures of the oriental fruit moth related to the Pleistocene climates
Source: Commun Biol. 2022 Feb 17;5:142. doi: 10.1038/s42003-022-03097-2 (PMC8854661; doi:10.1038/s42003-022-03097-2)
Supplement: Supplementary file 6 — Supplementary Data 3 [file 42003_2022_3097_MOESM6_ESM.xlsx]

## Sheet: Sheet1
Supplementary Data 3 KASP primers designed for 22 SNPs potentially under selection. Lines shaded in green indicated five primers revealed a stable amplification across the 12 populations.
Position	Allele FAM	AlleleHEX	Allele-specific forward primers _1	Allele-specific forward primers _2	Common reverse primer	Gene
chr1_10071334	G	A	GAAGGTGACCAAGTTCATGCTtgttgcactgtaaaaggcaaatC	GAAGGTCGGAGTCAACGGATTtgttgcactgtaaaaggcaaatT	acggcgacacacggtattta	SRPN10
chr1_10071349	G	A	GAAGGTGACCAAGTTCATGCTgtcagtatacattctcatgttgcaC	GAAGGTCGGAGTCAACGGATTgtcagtatacattctcatgttgcaT	agtcgagtgcagaaggtaaatca
chr1_10072359	G	T	GAAGGTGACCAAGTTCATGCTggaccgtgtcgagacccG	GAAGGTCGGAGTCAACGGATTggaccgtgtcgagacccT	ggcgaagaggctagcatgat
chr1_24750755	G	A	GAAGGTGACCAAGTTCATGCTgaaggagggcaagacggagG	GAAGGTCGGAGTCAACGGATTgaaggagggcaagacggagA	catgtaggtgggggacatgt	CLK
chr1_24778818	C	A	GAAGGTGACCAAGTTCATGCTtgcagagagaaaagattgaaagagG	GAAGGTCGGAGTCAACGGATTtgcagagagaaaagattgaaagagT	acctgaacataaattgcataccagt	Ndufb7
chr1_24784615	C	T	GAAGGTGACCAAGTTCATGCTtggggtgaatctgcgatgtC	GAAGGTCGGAGTCAACGGATTtggggtgaatctgcgatgtT	cttccaagcagccaaggact	ABC
chr2_20917017	T	A	GAAGGTGACCAAGTTCATGCTgaaagttgcgaggcggttgA	GAAGGTCGGAGTCAACGGATTgaaagttgcgaggcggttgT	cttcgtgcaggagctggtac	SRPN12
chr2_20926787	G	A	GAAGGTGACCAAGTTCATGCTctggtagtccgtgagcgC	GAAGGTCGGAGTCAACGGATTctggtagtccgtgagcgT	gatgtgtcgacggtgttggc	SRPN17
chr6_16705657	G	A	GAAGGTGACCAAGTTCATGCTgcgttgattgctttagtatattacG	GAAGGTCGGAGTCAACGGATTgcgttgattgctttagtatattacA	tcattcccagaggctgttgg	P-450
chr6_16725667	G	A	GAAGGTGACCAAGTTCATGCTccaccacatgcttcttcaatagaG	GAAGGTCGGAGTCAACGGATTccaccacatgcttcttcaatagaA	aaggaataccgacagcgtcc	P-450
chr7_14903855	C	G	GAAGGTGACCAAGTTCATGCTgaaaatcttgcgctcctcgC	GAAGGTCGGAGTCAACGGATTgaaaatcttgcgctcctcgG	ccgtcttgtgaagaaccgga	Amiloride-sensitive sodium channel
chr11_10355970	T	A	GAAGGTGACCAAGTTCATGCTgttggtctcggcggtggA	GAAGGTCGGAGTCAACGGATTgttggtctcggcggtggT	gcgaatccacaaccgttacg	Cht3
chr11_10367362	C	T	GAAGGTGACCAAGTTCATGCTatttaagggtatatttcctgcagC	GAAGGTCGGAGTCAACGGATTatttaagggtatatttcctgcagT	tcatacgccggtgtctttgt
chr11_10370543	G	T	GAAGGTGACCAAGTTCATGCTgagggctacgacgttcctG	GAAGGTCGGAGTCAACGGATTgagggctacgacgttcctT	cccactgtccgtgatagtcg
chr11_10374725	C	G	GAAGGTGACCAAGTTCATGCTgaactgctcgatgaagtccaG	GAAGGTCGGAGTCAACGGATTgaactgctcgatgaagtccaC	tgattctgctggcgacaagt
chr11_10375571	G	A	GAAGGTGACCAAGTTCATGCTctcaccgccggcgtctgC	GAAGGTCGGAGTCAACGGATTctcaccgccggcgtctgT	tctcgacaactcggtcaacg
chr11_10376458	G	A	GAAGGTGACCAAGTTCATGCTacagtaccgccagctaacaG	GAAGGTCGGAGTCAACGGATTacagtaccgccagctaacaA	actgcgtttcactggacgta
chr11_10377132	C	T	GAAGGTGACCAAGTTCATGCTtcttgtcaagatgagcccaaG	GAAGGTCGGAGTCAACGGATTtcttgtcaagatgagcccaaA	gagctttggaccggatcagt
chr11_10377818	C	T	GAAGGTGACCAAGTTCATGCTatatccagttcgtccactagaaG	GAAGGTCGGAGTCAACGGATTatatccagttcgtccactagaaA	cgtcgactggctagctatcg
chr14_10690421	C	T	GAAGGTGACCAAGTTCATGCTctgcgcaaagggaaggagC	GAAGGTCGGAGTCAACGGATTctgcgcaaagggaaggagT	agaagatggcagaaaccgcg	carbohydrate metabolic
chr14_10691388	G	A	GAAGGTGACCAAGTTCATGCTtccagacgtggacggaggC	GAAGGTCGGAGTCAACGGATTtccagacgtggacggaggT	tcccatattcaagcactcggt
chr14_10691389	C	A	GAAGGTGACCAAGTTCATGCTtccagacgtggacggagG	GAAGGTCGGAGTCAACGGATTtccagacgtggacggagT	tcccatattcaagcactcggt
chr14_10691548	C	A	GAAGGTGACCAAGTTCATGCTccggcccttatcttgaagaagC	GAAGGTCGGAGTCAACGGATTccggcccttatcttgaagaagA	cccctgcgctaagacaagaa
chr14_10691808	T	A	GAAGGTGACCAAGTTCATGCTtggcgttgtttgtttggtctA	GAAGGTCGGAGTCAACGGATTtggcgttgtttgtttggtctT	tgtttgtagtgcttaaggatacgtg
chr14_10692202	G	A	GAAGGTGACCAAGTTCATGCTcatttataagagggaaagtgccatC	GAAGGTCGGAGTCAACGGATTcatttataagagggaaagtgccatT	ggcatcatgtactgggccat
chr14_10698606	C	T	GAAGGTGACCAAGTTCATGCTtgtcctacaacgttactgaacttaG	GAAGGTCGGAGTCAACGGATTtgtcctacaacgttactgaacttaA	acgctgcattcatcatttgaca	carbohydrate metabolic
chr14_10700240	T	A	GAAGGTGACCAAGTTCATGCTacttgacttcccttcgtaagttgT	GAAGGTCGGAGTCAACGGATTacttgacttcccttcgtaagttgA	tctcactcaacggaaccacg
chr14_10700354	C	G	GAAGGTGACCAAGTTCATGCTccaaagcggccattactggC	GAAGGTCGGAGTCAACGGATTccaaagcggccattactggG	ctgctactacggctcatggg
chr19_13536289	C	T	GAAGGTGACCAAGTTCATGCTcgtcgctctttgtaacgtcaaC	GAAGGTCGGAGTCAACGGATTcgtcgctctttgtaacgtcaaT	cagctgctaccttcttcacca	amiloride-sensitive sodium channel
